# Supplementary material for: The Anti-Inflammatory Properties of Polysaccharides Extracted from Moringa oleifera Leaves on IEC6 Cells Stimulated with Lipopolysaccharide In Vitro
Source: Animals (Basel). 2024 Dec 4;14(23):3508. doi: 10.3390/ani14233508 (PMC11640475; doi:10.3390/ani14233508)
Supplement: Supplementary file 1 [file animals-14-03508-s001.zip]

Archive with 1 entries (1 files):
- animals-3251614-supplementary.pdf
